# Supplementary material for: Community Pharmacist-Led Interventions to Improve Preconception and Pregnancy Health: A Systematic Review
Source: Pharmacy (Basel). 2021 Oct 16;9(4):171. doi: 10.3390/pharmacy9040171 (PMC8544701; doi:10.3390/pharmacy9040171)
Supplement: Supplementary file 1 [file pharmacy-09-00171-s001.zip]

Archive with 1 entries (1 files):
- pharmacy-1417841-supplementary.pdf
